# Supplementary material for: A novel virtual barcode strategy for accurate panel-wide variant calling in circulating tumor DNA
Source: BMC Bioinformatics. 2020 Apr 3;21:127. doi: 10.1186/s12859-020-3412-2 (PMC7118954; doi:10.1186/s12859-020-3412-2)
Supplement: Supplementary file 10 — Additional file 10. Table S1. (Table S1): Panel-wide statistics for 30 BGs, 3 HWTs and 2 tumor samples. [file 12859_2020_3412_MOESM10_ESM.xlsx]

## Sheet: Statistics.csv
Table S1: Panel-wide statistics for 30 BGs, 3 HWTs and 2 tumor samples.
Sample ID	Reads covered in panel	Bases covered in panel	Virtual family number	covered reads	mean depth	mean panel depth	mean family size	std family size	median family size	family degree	singleton	non singleton	singleton ratio	non-singleton fration
S160000434-Plasma(control)	0.6566	0.9948	1547673	31340687	15435.5	15356	20.3163	17.0001	18	0.0493822	250451	1297222	0.193067	0.838176
S160000430-Plasma(control)	0.668	0.9949	1791252	34982834	17216.5	17128.6	19.5989	16.7855	16	0.0512037	299602	1491650	0.200853	0.832742
S160000426-Plasma(control)	0.6697	0.9968	1340896	33242975	16381	16329.4	24.6935	20.699	22	0.0403362	226596	1114300	0.203353	0.831012
S160000427-Plasma(control)	0.6583	0.9949	1712577	24865482	12172.3	12110.7	14.5296	12.5335	12	0.0688737	301482	1411095	0.213651	0.82396
S160000428-Plasma(control)	0.6484	0.9935	2157529	37421544	18538.2	18417	17.3821	15.5553	14	0.0576547	390447	1767082	0.220956	0.81903
S160000425-Plasma(control)	0.6835	0.9903	1207092	31012097	15303.2	15195.5	25.2029	21.6049	22	0.0389233	220959	986133	0.224066	0.816949
S160000423-Plasma(control)	0.6721	0.9938	1664193	27140788	13357	13274.5	16.3291	14.4385	13	0.061317	315930	1348263	0.234324	0.81016
S160000433-Plasma(control)	0.2536	0.9964	942177	12647488	6221.34	6199.06	13.4152	11.0312	11	0.0744952	183224	758953	0.241417	0.805531
S160000436-Plasma(control)	0.2613	0.9958	1295353	14999867	7393.51	7362.55	10.6708	8.71681	8	0.0863576	262229	1033124	0.253821	0.797562
S160000429-Plasma(control)	0.2592	0.9971	1281485	16989215	8364.71	8340.78	11.2595	9.28052	10	0.0754293	260278	1021207	0.254873	0.796893
S160000422-Plasma(control)	0.2609	0.9982	1492334	15060950	7396.78	7383.44	8.87185	7.46116	8	0.0990863	341114	1151220	0.296307	0.771422
S1900036914-Tumor	0.3414	0.9207	135138	1140823	1031.27	955.97	6.88148	5.44826	6	0.118457	32367	102771	0.314943	0.760489
C16H050002-H05(RSD)	0.7212	0.9793	3358211	29689809	18129.1	17754.3	8.79244	7.45833	6	0.11311	825003	2533208	0.325675	0.754333
C16H010002-H01(RSD)	0.7299	0.9776	6238593	54091529	32656	31925.4	8.61554	7.35976	6	0.115334	1567450	4671143	0.33556	0.748749
C16H100002-H10(RSD)	0.7164	0.9788	4213508	32377838	19639.4	19222.8	7.62008	6.48221	6	0.130136	1170637	3042871	0.384715	0.72217
S160000435-Plasma(control	0.2593	0.999	2311542	15221331	7453.48	7445.92	6.58595	5.79758	5	0.151862	686725	1624817	0.422648	0.702915
S160000437-Plasma(control	0.2607	0.9972	2107088	16210625	7999.14	7977.13	6.36339	5.5584	4	0.129982	627369	1479719	0.423978	0.702258
C16H05000201-H05(RSD)	0.5108	0.9863	5163439	35664607	17479.2	17240.5	6.91	5.69063	6	0.144778	1540557	3622882	0.42523	0.701641
C16H01000204-H01(RSD)	0.691	0.9861	7644720	51167909	24845.9	24501.1	6.67953	5.5576	4	0.149405	2328507	5316213	0.438001	0.69541
C16H01000202-H01(RSD)	0.4418	0.9922	5641208	31513688	12000.3	11906.2	5.56385	4.1442	4	0.179008	1795392	3845816	0.466843	0.681736
C16H50000204-H50(RSD)	0.6795	0.9863	7801378	50234104	24069.1	23739.8	6.41828	5.34132	4	0.1553	2500677	5300701	0.471763	0.679457
C16H10000204-H10(RSD)	0.6911	0.9837	7826106	49536487	24177.4	23782.9	6.31498	5.22843	4	0.157987	2525468	5300638	0.476446	0.677302
C16H01000206-H01(RSD)	0.6282	0.9864	6470392	41323679	20353.6	20040.7	6.37928	5.28943	4	0.156578	2106998	4363394	0.482881	0.674363
C16H10000202-H10(RSD)	0.444	0.9887	5082524	27287009	10417.4	10299.5	5.34899	3.98467	4	0.186262	1699601	3382923	0.502406	0.665599
S160000424-Plasma(control	0.2287	0.9958	2438649	17079871	8416.81	8381.44	5.80207	5.34412	4	0.142779	844140	1594509	0.529404	0.653849
C16H50000202-H50(RSD)	0.4438	0.9893	5568591	28244082	10779.1	10663.6	5.05459	3.75211	4	0.19716	1990945	3577646	0.556496	0.642469
C16H020002-H02(RSD)	0.7222	0.9776	5617859	29296944	17798.8	17399.4	5.16773	4.08567	4	0.191756	2155900	3461959	0.62274	0.616242
C16H02000201-H02(RSD)	0.5135	0.9885	8144494	39172666	19251.8	19031	4.80235	3.77967	4	0.207913	3396520	4747974	0.715362	0.582967
C16H500002-H50(RSD)	0.7239	0.976	3285203	15012261	9083.9	8865.59	4.53661	3.44657	4	0.218835	1432618	1852585	0.773308	0.563918
C16H10000206-H10(RSD)	0.6286	0.9827	3442637	12434450	6160.18	6053.63	3.59938	2.52494	2	0.276863	1889598	1553039	1.21671	0.451119
C16HWT0002-HWT(WTC)	0.7088	0.9762	1414266	4864550	2951.32	2881.22	3.41107	2.24296	2	0.290729	802600	611666	1.31215	0.432497
C16H50000206-H50(RSD)	0.6329	0.9824	2141222	6660691	3302.65	3244.36	3.10228	1.97973	2	0.321471	1355487	785735	1.72512	0.366956
C16HWT000206-HWT(WTC)	0.6273	0.9826	871223	2296461	1143.94	1124.05	2.63882	1.45414	2	0.379376	639335	231888	2.75709	0.266164
Exome tumor data	0.9063	0.9974	53872137	143641014	239.601	238.986	2.66428	1.35293	2	0.375047	39707650	14164487	2.80332	0.262928
C16HWT000202-HWT(WTC)	0.444	0.9815	1236735	3158386	1215.29	1192.87	2.54149	1.455	2	0.391572	920232	316503	2.9075	0.255918
