# Supplementary material for: A novel virtual barcode strategy for accurate panel-wide variant calling in circulating tumor DNA
Source: BMC Bioinformatics. 2020 Apr 3;21:127. doi: 10.1186/s12859-020-3412-2 (PMC7118954; doi:10.1186/s12859-020-3412-2)
Supplement: Supplementary file 12 — Additional file 12. Table S3. (Table S3). [file 12859_2020_3412_MOESM12_ESM.xlsx]

## Sheet: Statistics of distributions
Table S3-1: Median of AIC, BIC, r from quantile-quantile plot (QQ plot) and SEE among 10 random samples.
Note: This table has 4 separate worksheets
Distribution name	alpha	beta	dweibull	exponnorm	gamma	johnsonsu	lognorm	nct	norm	weibull_max	weibull_min		Best distribution name
Statistics
aic_median	-2530.16	-2810.53	-2788.23	-2838.54	-2560.26	-2848.7	-2814.14	-2838.74	-2692.06	-1535.2	-2305.16	-2848.7	johnsonsu
bic_median	-2520.99	-2798.1	-2778.9	-2829.19	-2550.98	-2836.3	-2804.77	-2826.31	-2685.84	-1525.82	-2295.9	-2836.3	johnsonsu
r_median	0.90908	0.971805	0.886456	0.986092	0.957701	0.982893	0.971247	0.912916	0.881094	0.156503	0.638034	0.986092	exponnorm,johnsonsu
see_median	1.57766e+09	1.07411e+09	1022194294	8.27548e+08	1.83841e+09	7.31099e+08	1.08108e+09	7.37752e+08	1.60172e+09	3.0913e+09	2.14535e+09	7.31099e+08	johnsonsu

## Sheet: Distributions from Oncosmart1
Table S3-2: Percentages of best fitted distribution among randomly selected 1000 genomic sites for three times in 104 Oncosmart1 patient cfDNA samples.
Sample1:1000 sites			Sample2:1000 sites			Sample3:1000 sites
	best fit numbers
NA	3	0.3		best fit numbers			best fit numbers
weibull_max	1	0.1	NA	3	0.3
norm	9	0.9	norm	5	0.5	norm	9	0.9
alpha	13	1.3	alpha	14	1.4	alpha	10	1
dweibull	34	3.4	dweibull	36	3.6	dweibull	29	2.9
lognorm	60	6	lognorm	62	6.2	weibull_min	58	5.8
weibull_min	61	6.1	weibull_min	76	7.6	lognorm	60	6
gamma	113	11.3	gamma	104	10.4	gamma	116	11.6
beta	118	11.8	beta	130	13	beta	146	14.6
nct	165	16.6	nct	158	15.8	exponnorm	175	17.5
exponnorm	187	18.8	exponnorm	201	20.2	nct	177	17.7
johnsonsu	236	23.7	johnsonsu	211	21.2	johnsonsu	220	22
	1000			1000			1000

## Sheet: Cutoff
Table S3-3:Parameters of best-fitted distribution and AF cutoff values for 265 polishing sites.
Chr	Start	End	Ref	Alt	Name	QQ.r	cutoff	Parameters
7	6018278	6018278	T	C	beta	0.995409	0.00147189	(0.89169040352159279, 1.6979772940307407, 0.00013134714318302861, 0.0013628351385218732)
22	29091740	29091740	C	T	beta	0.992689	0.00187983	(0.97576796070114957, 1.1022518736918245, 0.000261028452101279, 0.0016213185957949258)
7	140485404	140485404	C	T	dweibull	0.983557	0.00200732	(1.6080804629112317, 0.0010410095475994021, 0.00035471763105314892)
7	116340214	116340214	G	T	beta	0.99182	0.00244384	(0.76122824038407466, 1.7177158447416006, 0.00020824656393169511, 0.0023261412095668321)
11	108200965	108200965	G	T	dweibull	0.986935	0.00246448	(1.3268271536733902, 0.0011283313495486324, 0.0003892996934875358)
5	67592129	67592129	C	T	gamma	0.994705	0.00248778	(4.4278764703457281, 4.6506089869062772e-05, 0.00017888023851555984)
3	41266543	41266543	T	C	johnsonsu	0.987047	0.0027358	(-165.84491680901527, 89.039902502152358, -0.048396296478612447, 0.015759498231276967)
7	140490645	140490645	G	A	johnsonsu	0.992924	0.00283294	(-14.270145479700631, 5.3340897276436561, -0.001555819297666699, 0.00036141053955062027)
10	123243238	123243238	G	T	nct	0.991603	0.0029082	(19.96367084756244, 7.1032216591554551, -0.0012789809369573831, 0.00030206961183104424)
10	123239115	123239115	C	T	beta	0.98663	0.00299227	(0.7447713435084522, 2.3109460770820114, 0.00039564787339268045, 0.0028299031142657058)
17	29654605	29654605	C	T	weibull_min	0.987551	0.00307217	(2.1440322835288317, -7.7280561096318258e-05, 0.0012878717272648214)
17	37881332	37881332	G	A	exponnorm	0.986369	0.00308521	(0.71434951575733763, 0.0009180993022680189, 0.00042930116376779467)
7	55242488	55242488	C	T	johnsonsu	0.997356	0.00320724	(-7.4371656107802107, 1.7038724079313226, 6.0641858619416239e-05, 1.3398884354136534e-05)
3	41275709	41275709	G	A	gamma	0.989655	0.00326962	(0.78205429417171435, 0.00032187459765675285, 0.00058085138949779487)
9	135787815	135787815	A	T	beta	0.996983	0.00327257	(1.4048205806792065, 5.9045916534261966, 0.00013080940782290518, 0.0039703863127297651)
7	140496406	140496406	A	C	beta	0.992983	0.00327833	(0.77698048435364131, 4.5798239180194091, 0.00011082788429568879, 0.0043124604848343399)
9	135796754	135796754	G	T	weibull_min	0.985934	0.00337101	(2.7131962731927173, -0.00059293112291659953, 0.0019765474429150279)
22	39634365	39634365	T	C	dweibull	0.987783	0.00343554	(1.4757473103621046, 0.0016583553479452193, 0.00055070680094272705)
6	117641710	117641710	A	G	lognorm	0.974747	0.00345057	(0.53195904638941371, 8.9079250872698909e-05, 0.00063123081746705204)
22	39631936	39631936	G	A	nct	0.996841	0.00345221	(69.119819271210758, -23.747524490775213, 0.0078242178047284693, 0.00023543051458781915)
7	116339777	116339777	G	T	beta	0.988018	0.00347133	(1.4383318829819185, 276924240364.13208, 0.00013602763361335427, 126504521.94122678)
2	47656881	47656881	A	G	beta	0.984316	0.00351549	(0.22135219438246703, 0.60752188193101464, 0.001132502831257078, 0.002389276076229613)
17	37866085	37866085	G	C	exponnorm	0.994477	0.0035811	(16.652001549557642, 0.00012812058211906813, 2.9759771566612658e-05)
16	2121813	2121813	A	C	johnsonsu	0.987325	0.00364305	(9.8031855828602623, 2.8276860006817195, 0.0044051728521337548, 0.00013004007027629639)
7	116339295	116339295	C	T	weibull_min	0.986427	0.00369545	(1.3154824378090613, 0.00014899897742945228, 0.00085861473019469177)
18	48581243	48581243	C	T	beta	0.994028	0.00385957	(1.0377019199232942, 2.7336707777498912, 0.00022257988372777324, 0.0038772706156909656)
22	39639268	39639268	T	C	gamma	0.993386	0.00402063	(7.8060911818297356, -0.00019939586779362263, 0.00020967322543060093)
17	41201190	41201190	T	C	dweibull	0.970956	0.0040904	(0.77218900920327904, 0.0011454753722794963, 0.00043460242029474386)
19	10600476	10600476	C	T	johnsonsu	0.992712	0.00409732	(-6.9418255631419008, 1.592560066718347, 3.4769169265409176e-05, 1.3997970231024925e-05)
9	98011490	98011490	C	T	gamma	0.994569	0.00410357	(1.6869539405373914, 0.00010549052488276027, 0.0004507069669305075)
7	41729394	41729394	G	A	johnsonsu	0.976743	0.00413243	(-2.8896884779373551, 2.6264725216253666, 0.00038977856596070622, 0.00082130547991994302)
2	212426669	212426669	C	T	gamma	0.993973	0.00415382	(1.9214222901266433, 0.00013307537027190805, 0.00044457013133765991)
17	41223200	41223200	A	T	beta	0.996313	0.0041797	(1.1856646096334913, 4.7276789318577634, 0.00012686121828102089, 0.0049765989417898298)
12	112926918	112926918	T	C	beta	0.998052	0.00419496	(1.1203010258532611, 3.0596379204760833, 0.00023039291272836684, 0.0042370291106725655)
7	140497495	140497495	A	T	exponnorm	0.98287	0.00437049	(7.2385013764853978, 0.00018027726241957691, 9.0358451554656993e-05)
7	116415009	116415009	C	T	weibull_min	0.991285	0.00440242	(1.4194188496598192, 0.00011282119502972233, 0.0010828984691527133)
16	2100432	2100432	G	T	lognorm	0.99224	0.00441277	(0.44412194411411521, -0.00021228070173538393, 0.0011161493436062271)
7	140490663	140490663	C	T	beta	0.986424	0.00445138	(0.70160965795734387, 117.91576300787978, 0.00023212627669452179, 0.090206634978322514)
7	116415030	116415030	A	C	johnsonsu	0.995894	0.00453002	(-6.2682746743918702, 1.496588047861934, 8.1724118057697331e-05, 1.8736013261927003e-05)
7	6013060	6013060	G	A	weibull_min	0.98133	0.00454779	(1.2305373503454777, 0.00034546511511706983, 0.0009090670857376333)
7	116381022	116381022	G	T	exponnorm	0.993847	0.00457001	(3.6226160160258396, 0.00034731560687642385, 0.00014668709587684154)
6	117651728	117651728	C	T	beta	0.995626	0.00459704	(1.3564173197870792, 4.8938959710951533, 0.00026096620392479194, 0.0052344179448901938)
7	140490689	140490689	T	C	gamma	0.99488	0.00461555	(0.83575993250215841, 0.00049975012493753111, 0.00073954607816370933)
16	2134393	2134393	G	T	beta	0.998053	0.0047124	(1.3884563909647207, 10.061754855584404, 0.00023019303359754603, 0.0074807555500396479)
4	1807533	1807533	C	T	nct	0.986796	0.00474557	(18.312691667208021, 11.076863960063219, -0.0022780488057774989, 0.00033693146626039911)
9	133750379	133750379	A	T	exponnorm	0.989981	0.00475573	(32.385225039275355, 0.00014362342732934975, 2.0282373954626474e-05)
17	29667620	29667620	A	C	beta	0.996962	0.0049871	(1.0536913832589305, 0.70722067126654764, 0.0012640929150922278, 0.0037262483598594787)
7	116339928	116339928	G	A	weibull_min	0.981432	0.00502573	(0.88633010501974052, 0.00027952480782669455, 0.00060870705794376979)
2	29447554	29447554	G	T	alpha	0.982671	0.00523997	(4.6341843348002563, -0.0010908264618811813, 0.0086612958937899928)
7	140481464	140481464	A	T	weibull_min	0.983565	0.00524842	(1.066533104328359, 0.00014277526198879368, 0.00077908644974127527)
3	37067162	37067162	A	G	beta	0.996073	0.00525332	(0.80848549118149959, 2.3672407633016626, 0.00049352251696483643, 0.0052086324118124291)
19	3118957	3118957	G	T	exponnorm	0.966948	0.00526654	(7.7099479298211753, 0.00040965540401772751, 0.00010335211042595524)
8	38315035	38315035	C	T	gamma	0.999078	0.00530039	(1.4149550290155857, 0.0001540224531270454, 0.00054514678602074506)
3	37061819	37061819	G	A	gamma	0.99582	0.00530676	(1.3086165592131755, 0.00019391714264701526, 0.00059465367165060612)
2	198268393	198268393	C	T	beta	0.995264	0.00530992	(1.1855712768980893, 997944.61124151875, 0.00013485255648186675, 626.5815703007861)
1	156846308	156846308	C	G	johnsonsu	0.990559	0.00539813	(5.5157471197311416, 0.80253086420595343, 0.0054354129072967383, 1.7359350979563209e-06)
10	123243242	123243242	C	T	beta	0.993757	0.00543324	(1.2880339163003143, 2408229482.2443991, 0.00021143409421852549, 1465660.4522521903)
11	108192146	108192146	A	G	beta	0.989984	0.00545824	(0.83804796428850825, 0.67654268143842344, 0.00064493907038607801, 0.0048165573796412307)
19	18278100	18278100	C	T	johnsonsu	0.995573	0.0054984	(-7.7166946631634037, 2.0213567338494141, -0.00017209696230382208, 5.1472901405118907e-05)
22	39639269	39639269	C	G	alpha	0.99805	0.00550366	(4.9790717736672017, -0.0013566668738508618, 0.01187779896340471)
1	190067620	190067620	C	T	johnsonsu	0.981554	0.00550516	(-7.3437839829941964, 1.6585255090159565, -4.0046851108979669e-05, 1.9950604231122416e-05)
X	66937408	66937408	C	T	gamma	0.97605	0.00555796	(1.7171404524760991, 8.4621075917656047e-05, 0.00059864817980372347)
7	140496559	140496559	G	C	lognorm	0.990144	0.00558043	(0.48391238717080798, -0.00022689664684189708, 0.00117219476718673)
13	28631560	28631560	G	A	dweibull	0.983743	0.00560773	(2.2917917384530666, 0.0022470029271929393, 0.0016969719897644304)
11	108115594	108115594	C	T	beta	0.991961	0.00573746	(0.75719174709202053, 14.155504213389108, 0.00035127160320359694, 0.016122537729436032)
7	140497558	140497558	C	T	gamma	0.98785	0.00577324	(0.8430115103333149, 8.5748585148345041e-05, 0.0010097844595603777)
9	21968767	21968767	A	T	beta	0.997459	0.00578326	(1.4105552844743756, 13.401814016044272, 0.00013119436534002473, 0.011442626408778942)
16	354353	354353	G	A	gamma	0.986209	0.00588128	(2.8664417653020973, 0.00020212517842676134, 0.00055224184923562646)
7	140490672	140490672	G	C	exponnorm	0.970834	0.00591873	(15.497138731897376, 0.000294954769635812, 6.0058132551148964e-05)
7	116371903	116371903	G	A	exponnorm	0.982421	0.00595306	(2.8794351346004552, 0.00079918681833509382, 0.00026847183134874597)
3	178917526	178917526	C	T	beta	0.987534	0.00605011	(0.91345480633547138, 6.5386636836816345, 0.0002104377104377104, 0.0090971316920964371)
8	38285931	38285931	A	C	johnsonsu	0.862724	0.00607624	(-1.0446694057710344, 1.7555220005593322, 0.00091064018797515876, 0.00075165236085156543)
11	108178645	108178645	G	C	johnsonsu	0.986849	0.00627576	(-5.8496060887426644, 1.1974067084071773, 7.5480729546225815e-05, 7.2844596256330113e-06)
7	6038766	6038766	A	C	weibull_min	0.994413	0.00637821	(1.2726503127245401, 0.00013063695515599938, 0.0013334054562221208)
9	97873480	97873480	A	T	weibull_min	0.995678	0.00637847	(1.2459723956961026, 0.0001541279914864553, 0.0011676309762550397)
6	117650163	117650163	A	T	beta	0.98871	0.00643789	(0.7051703568109513, 3.5539228873982029, 0.00015896987520864792, 0.0075118150448722394)
2	198266830	198266830	A	T	lognorm	0.991025	0.00652955	(0.41887101747322597, -0.00060083502903006836, 0.0017250579082062284)
5	149441303	149441303	C	T	exponnorm	0.975793	0.00661464	(6.813658102937822, 0.00038069252527830324, 0.00011738778949742194)
7	140499883	140499883	C	T	gamma	0.995473	0.00667115	(1.7585437008437239, 0.00010884924050995459, 0.00069423859816215828)
7	116380021	116380021	A	T	beta	0.999348	0.00676863	(1.5841828860551868, 12.399511735355077, 0.00012009586531698124, 0.012052837510498574)
19	10602493	10602493	C	T	exponnorm	0.994432	0.00684337	(3.9182499302125806, 0.00051474812352356398, 0.00023789167483799435)
16	2138270	2138270	A	C	gamma	0.996041	0.00688411	(1.7785206731217178, 0.00019291973460860439, 0.00066590509225135255)
22	39637915	39637915	A	C	gamma	0.949965	0.00697952	(0.76908916789638315, 0.00016439256945586058, 0.00135226008838174)
7	6029499	6029499	A	T	exponnorm	0.992943	0.00704596	(4.2705249889483738, 0.00041196221654095605, 0.00019706274689436736)
7	140498509	140498509	G	C	gamma	0.988741	0.00707159	(0.67276591685072629, 0.00019282684149633626, 0.001208182648435102)
13	28626721	28626721	G	T	gamma	0.997037	0.00707961	(1.9162019287123253, 0.00013076884627939971, 0.00067240100636629648)
2	29447799	29447799	G	T	gamma	0.987235	0.00708788	(1.4837182552465056, 0.00015264552122524084, 0.0007646960437221144)
7	140498102	140498102	A	G	beta	0.976988	0.00717107	(0.52410167172419087, 0.896880482796798, 0.00064977257959714086, 0.0065527826530570737)
9	139390958	139390958	T	C	johnsonsu	0.990629	0.00717589	(-1.2008994479592046, 1.6249004239430307, 0.0010984613692135874, 0.00074314993102946991)
22	39636551	39636551	A	G	exponnorm	0.997199	0.00723366	(2.0860452802897438, 0.0013484472095452026, 0.00039341782472543624)
22	39636354	39636354	C	T	johnsonsu	0.998108	0.00730536	(-8.7693562789618476, 3.1439540278505493, -0.00017468492597894411, 0.00028919047330974159)
11	108175554	108175554	C	T	johnsonsu	0.990796	0.00731321	(-6.2851398636480447, 1.2861980694392385, 4.1751694059853292e-05, 9.5609237572511426e-06)
13	32910677	32910677	A	C	alpha	0.989654	0.00734975	(3.5318912395794975, -0.00052145084374403765, 0.0041733257828489318)
11	108178646	108178646	C	T	johnsonsu	0.992673	0.00735239	(-1.6207018143827909, 1.3147430887210318, 0.00035717338371880761, 0.00035147773858126743)
10	43610384	43610384	C	G	johnsonsu	0.998712	0.00740083	(-6.1312067197106828, 1.599287431400974, -4.1494162771387222e-05, 3.9456743055719788e-05)
6	117651028	117651028	C	T	gamma	0.998028	0.00742768	(1.7587465348515061, 0.00013859597334381314, 0.00071248460930239087)
4	153244156	153244156	C	T	exponnorm	0.979276	0.00758047	(2548.5253113818526, 0.00015926963656000308, 4.4647612431574401e-07)
7	116435943	116435943	A	C	exponnorm	0.992789	0.00771946	(7.1366427869069842, 0.00034673457876466078, 0.00012717119452178164)
12	58145039	58145039	G	C	beta	0.998193	0.00790399	(0.96759389282916597, 5.1658009848670048, 0.00018518518518518515, 0.0097589542285645859)
7	140496549	140496549	A	T	gamma	0.995161	0.00796398	(1.5706058157850544, 0.00012176304463225916, 0.00083271591019491655)
6	117645002	117645002	C	T	beta	0.996296	0.00802305	(1.2927150787533641, 7.6073019092850362, 0.00016062978929596788, 0.011263073970809875)
6	117648642	117648642	A	G	alpha	0.982055	0.00803812	(11.026534274354404, -0.011947496948953897, 0.17045389538280459)
2	48025865	48025865	G	A	johnsonsu	0.990288	0.00811693	(-6.4979092289602782, 1.3795676295377421, 1.2858320623183759e-05, 1.382565827824431e-05)
17	37883641	37883641	G	C	weibull_min	0.993865	0.00814898	(1.1402511409515408, 0.00016219796321428735, 0.0013366462315781147)
9	139399397	139399397	C	T	weibull_min	0.996548	0.00824988	(1.2396744717054471, 0.00040046715558094217, 0.0015118125619560554)
22	39639264	39639264	T	C	johnsonsu	0.998306	0.0083596	(-6.3927729578413981, 2.2259453882300875, 0.00012988920240790782, 0.00019490983554927024)
7	140485578	140485578	C	T	johnsonsu	0.991882	0.008397	(-6.5549438752855753, 1.3982885992420213, 0.00018486523458854568, 1.4102055071578443e-05)
13	28623581	28623581	C	T	exponnorm	0.997876	0.00840657	(2.780777602491888, 0.00067938902175905904, 0.00034820229546194049)
22	39639265	39639265	C	G	nct	0.9967	0.00861537	(8.3065993380028971, 7.7431341993906919, -0.00088470631522654265, 0.00032522959758492752)
3	41266979	41266979	C	T	johnsonsu	0.997631	0.00878673	(-3.768850254456547, 1.6206115918383313, 3.7886991831656012e-06, 0.00021489666753635953)
7	116436001	116436001	A	T	johnsonsu	0.991569	0.00886071	(-6.2049385151880259, 1.3681219612831086, 1.7782006756167424e-07, 1.7080377328219714e-05)
7	116339780	116339780	A	C	lognorm	0.995672	0.00890887	(0.40585157628797286, -0.00089367784211182109, 0.0023300588417032916)
7	140489017	140489017	A	C	gamma	0.99775	0.00891783	(1.2814617301472029, 0.00025142370366176879, 0.00099427316414984947)
7	140490658	140490658	A	G	weibull_min	0.993307	0.00891959	(0.81596911750586165, 0.00027468754291992855, 0.0008892268591539547)
7	140434555	140434555	C	A	beta	0.990002	0.00905758	(2.4422827973514911, 408822321.15222335, 0.0002981548598947772, 348611.89420186065)
9	97869373	97869373	G	T	gamma	0.997091	0.00906507	(2.0353631931780822, 0.00014259490566371539, 0.00080114134382796892)
16	2138269	2138269	T	G	beta	0.988722	0.00917158	(0.83211526223978849, 4.2425404323621363, 0.00095302927161334226, 0.01056327204494985)
7	140490795	140490795	A	G	gamma	0.995531	0.00930825	(0.8002692314215627, 0.00066050198150594441, 0.0018021882648342163)
3	41266943	41266943	C	T	johnsonsu	0.96917	0.00935901	(-1.4804384487426394, 1.0949683576239413, 0.00050062959654503033, 0.00040206852560034255)
13	32911820	32911820	G	A	alpha	0.986862	0.00946561	(4.3421676723543676, -0.0021516829036697062, 0.014242986329161988)
7	6029486	6029486	A	T	johnsonsu	0.968701	0.00946714	(-6.1583475856586816, 1.3402698211608186, 6.9141164925500951e-06, 1.8660823137356833e-05)
7	140498380	140498380	T	A	johnsonsu	0.992779	0.00960525	(-12.348802578660965, 4.782833798646335, -0.0010608988643646157, 0.00086310349651496851)
7	140486513	140486513	A	G	exponnorm	0.990036	0.00980198	(1760.3275056047883, 0.00014856508765759667, 7.8939030433641078e-07)
2	212570078	212570078	T	G	weibull_min	0.95488	0.00984604	(0.65366182372181814, 0.0004639294827186267, 0.00081430373736074164)
22	39639851	39639851	G	A	dweibull	0.984085	0.00988236	(1.4003539819791282, 0.0050839134122016303, 0.0016392717649145001)
6	117650800	117650800	G	A	exponnorm	0.997017	0.00989858	(24.491757908683184, 0.00032180212991174189, 5.4412549675916363e-05)
9	98218607	98218607	A	T	gamma	0.998177	0.00998785	(1.4774506001846843, 0.00018172154105407687, 0.00097296925346533896)
17	41246155	41246155	A	C	gamma	0.997185	0.0100406	(1.3139570719378073, 0.00016278621931216868, 0.0010914740986397069)
3	38182646	38182646	C	T	gamma	0.996856	0.010284	(1.8512221581883757, 0.00015868562878257545, 0.00098053372777252455)
16	2121839	2121839	A	G	exponnorm	0.994789	0.0103237	(1.2276033022635811, 0.0020601553824323602, 0.00087034275487207985)
19	10597410	10597410	G	C	beta	0.998087	0.0106	(1.1768828322969407, 6.617809916212444, 0.00028840301190916296, 0.013789245808658993)
17	37871567	37871567	C	T	nct	0.979722	0.0109335	(2.2293598905215255, 0.77379107448170714, 0.00065252935230570956, 0.00035460324018355598)
10	89717613	89717613	C	T	johnsonsu	0.969089	0.0109589	(-6.3463940066918205, 1.4429908170130057, -2.6626013562353239e-05, 2.6761665820286617e-05)
9	139390790	139390790	C	T	lognorm	0.983693	0.0110996	(0.72082104047631113, 0.00050533365405897013, 0.0012588129175588698)
7	140481412	140481412	C	T	johnsonsu	0.99208	0.0111275	(-6.6313698097757321, 1.4554427910406447, -2.7017455641228627e-05, 2.336760897929819e-05)
6	117645041	117645041	C	T	weibull_min	0.979816	0.0113687	(0.93692165407997519, 0.00019859001092245056, 0.0013210472870391274)
12	58144806	58144806	A	C	beta	0.99745	0.0115781	(1.7141261400280809, 13.350021206335089, 0.00016102107015158269, 0.021127404258662875)
2	48026293	48026293	T	C	johnsonsu	0.997224	0.0116825	(-7.2760342125634452, 1.6757292649662601, -0.00014202201623394513, 3.9799389238504251e-05)
3	41266179	41266179	C	T	beta	0.996099	0.0117406	(1.7073994680477034, 20238139217.204983, 0.00012375795915924969, 22436526.174772557)
1	27105931	27105931	G	T	johnsonsu	0.995757	0.012055	(-5.3408828646171251, 1.0392878119712905, 8.684989405345297e-05, 6.8143989517560434e-06)
11	108203577	108203577	C	T	dweibull	0.98018	0.0123282	(2.8091232463664193, 0.0052229724842492121, 0.0040448836770975351)
4	1806652	1806652	G	T	exponnorm	0.995255	0.0124636	(6.7843185588998818, 0.00050905738168307332, 0.00020486275337739662)
2	29447888	29447888	T	C	beta	0.998247	0.0125078	(1.7790934909748866, 841196.14049775479, 0.00018591307328644384, 961.47224397999287)
6	117644841	117644841	C	T	johnsonsu	0.99714	0.0129663	(-5.7640496008439079, 1.2637036128310419, 7.683788489200083e-05, 2.0019477560286603e-05)
17	41246156	41246156	G	T	johnsonsu	0.995405	0.0130663	(-6.8427516669432009, 1.6954988563133835, -0.00025969187385754724, 6.1098623503322069e-05)
4	1801138	1801138	G	T	weibull_min	0.991665	0.0130757	(0.87077094900263163, 0.00028876696505919719, 0.0015367110877976048)
6	117649988	117649988	T	C	johnsonsu	0.99208	0.0131129	(-1.6945050164932907, 1.0503874238718094, 0.00035768154040548327, 0.0002395891284651504)
22	39636355	39636355	T	C	johnsonsu	0.994833	0.0132348	(-1.2822069220396852, 1.9369366683125868, 0.0019766629527507508, 0.0017891546082765674)
11	108106541	108106541	T	A	beta	0.996055	0.0133531	(0.14678929033950511, 0.24482354859061448, -0.00073624899046475243, 0.014089364717467721)
7	116436022	116436022	G	A	exponnorm	0.996299	0.0140753	(10.243204946494291, 0.0006901862777121009, 0.00018292245543420551)
9	97897659	97897659	C	T	alpha	0.989869	0.0145074	(3.5065402660626637, -0.0010897559128897104, 0.0069533349499440239)
7	140486876	140486876	C	T	weibull_min	0.987421	0.0151808	(1.1813733544181049, 0.00087218596709328733, 0.0030478608827083468)
6	117644866	117644866	T	C	johnsonsu	0.997257	0.0153559	(-5.8731420523595474, 1.2122576917936905, 9.3242692411655138e-05, 1.6266388668208494e-05)
7	140484691	140484691	T	C	weibull_min	0.995506	0.0156326	(0.80850238748721948, 0.00046296296296296293, 0.0014538320241817143)
7	140498936	140498936	A	G	alpha	0.975028	0.0156591	(3.0259087583977005, -0.00047617463709972692, 0.0034424208853872634)
11	108172390	108172390	A	T	beta	0.999009	0.0165639	(1.6765919572240331, 8.585147514409659, 0.0001952956683053989, 0.023486620975870467)
6	117645352	117645352	A	G	gamma	0.862699	0.0166125	(0.50579516294038607, 0.0006855718292289604, 0.0042398226677473642)
8	38274877	38274877	A	T	johnsonsu	0.99176	0.0166918	(-6.342258173683387, 1.4168927018892212, -0.00010757089046597328, 3.1664570731916738e-05)
2	29443659	29443659	G	A	johnsonsu	0.960464	0.0168654	(-1.151370085507726, 0.82384675597693025, 0.00073008474501318763, 0.00027550703960366489)
17	41243839	41243839	T	C	johnsonsu	0.996901	0.0169037	(-0.42588442868000642, 0.48331498918697907, 0.00064723798766322946, 7.0424229150001954e-05)
7	116436097	116436097	G	A	exponnorm	0.983782	0.0181584	(4.6831299552217294, 0.0015269934232134889, 0.0004806920514965322)
9	97934338	97934338	T	C	gamma	0.966867	0.0188537	(0.75706942026819268, 0.00021654395842355995, 0.0040660993416693665)
7	140489781	140489781	T	C	johnsonsu	0.993116	0.019001	(-5.4411280387991106, 0.93973535757726001, 0.0001932036767868912, 4.8577778268960229e-06)
7	6045569	6045569	T	C	beta	0.95877	0.0191153	(0.57943758911999899, 0.40102837631723443, -0.001541330025427178, 0.020656613794352158)
7	140498894	140498894	T	C	johnsonsu	0.995741	0.019632	(-6.1617358798366944, 1.3097443795352759, 0.00016302686404651699, 2.7350084136303699e-05)
19	10602490	10602490	C	A	johnsonsu	0.982133	0.0213017	(-4.6288562306330405, 0.60593181007589081, 0.00025988685154599016, 2.7336274891332733e-07)
13	32912574	32912574	A	T	nct	0.996666	0.0219544	(4.0624441814723475, 6.7977704046546705, -0.00096089904972615969, 0.00033139714554203197)
17	41234470	41234470	A	G	johnsonsu	0.996243	0.0221769	(-5.7566192991399987, 1.1474783505435941, 0.00021720660013170318, 1.69276148717899e-05)
2	29446880	29446880	C	A	johnsonsu	0.992792	0.0223906	(-5.2691315663025815, 0.97692957444987627, 9.5005759163085561e-05, 7.4506178266234014e-06)
7	140488401	140488401	T	C	dweibull	0.941236	0.022509	(4.9542603043151576, 0.0094090586390020645, 0.0094153279360086189)
17	41244435	41244435	T	C	johnsonsu	0.989864	0.0227554	(-5.805307489847924, 1.0891375440740165, 0.00015206532102456338, 1.0756052673238541e-05)
22	39636950	39636950	T	A	gamma	0.999338	0.0229153	(59.36192586171272, -0.011479365198342618, 0.00037184031252810107)
7	6026942	6026942	G	T	johnsonsu	0.978391	0.0231052	(-1.9633141806796901, 1.1775982623367045, 0.00043897347512060708, 0.00050951315901515679)
17	17124815	17124815	C	T	nct	0.987765	0.0233258	(3.3579868397737993, 6.715490346423536, -0.00053549905968174006, 0.000288072767577672)
22	39636356	39636356	T	C	nct	0.906768	0.0243147	(4.9144317712714223, 3.2069546521873629, 0.0015466679012382176, 0.00076050131126776288)
7	140490939	140490939	A	C	johnsonsu	0.922708	0.0249334	(-1.4432967075850016, 0.76662740260048545, 0.00034601693310137242, 8.9019183599945518e-05)
2	216212339	216212339	T	C	johnsonsu	0.958099	0.025388	(-5.6637625364167956, 0.97887313793456565, 0.00024735262217045215, 5.6706526818070483e-06)
6	117643189	117643189	T	A	nct	0.982377	0.0254418	(31.360873851615182, -8.5137168592774835, 0.047187933735739762, 0.0040860193658116533)
7	140498873	140498873	C	T	gamma	0.983737	0.025611	(1.0736238269456488, 0.0003688751268097662, 0.0034904750782481925)
6	117645779	117645779	T	C	lognorm	0.981523	0.0266663	(1.348700870193356, 0.00012672221774112375, 0.00044980210565525984)
22	39639285	39639285	C	T	nct	0.988222	0.0266982	(3.5345781179663533, 1.5942646537946112, 0.0019774652775680916, 0.00094352682925445133)
7	140498898	140498898	C	T	lognorm	0.992334	0.0275418	(0.82900834152808511, 0.00018607539791287828, 0.0016363142614700754)
2	48030692	48030692	T	A	johnsonsu	0.992454	0.0279234	(-5.5806773552585831, 0.97489430852184045, 9.5885604523350629e-05, 6.9300773554001715e-06)
7	55249063	55249063	G	A	johnsonsu	0.965472	0.0287113	(-1.7906628364814943, 0.93358944600295235, 0.00040469247777415472, 0.00027570047372765046)
22	39635858	39635858	G	A	nct	0.988774	0.0289731	(9.816785886619467, -1.5991688674893396, 0.020369600360887974, 0.0033890048267156475)
22	39639294	39639294	T	C	nct	0.944765	0.0295803	(5.4426734638285561, 4.5026179368065389, -0.00083275578263719997, 0.00091390192836596131)
1	11184586	11184586	T	C	gamma	0.966362	0.0300253	(0.58825102899587489, 0.00076653526062198855, 0.0073056602524455214)
7	140488577	140488577	C	T	weibull_min	0.983957	0.0302968	(0.67576619094990842, 0.00094428706326723318, 0.0024892239894495076)
22	39639277	39639277	C	T	nct	0.903862	0.0327829	(3.8831237569920254, 3.8486823561363694, 0.00014048766809835568, 0.00066805495392735005)
22	29090061	29090061	G	A	johnsonsu	0.958286	0.0329921	(-1.1955386263808774, 0.77914927054904859, 0.00049275391786357428, 0.00022692432274933706)
7	140498929	140498929	T	G	alpha	0.990598	0.0332049	(2.7815735993400699, -0.00036692314405647282, 0.0029586095634879517)
7	140489630	140489630	C	A	lognorm	0.988704	0.0349565	(1.0751659678316421, 0.00029991234947444629, 0.0015109651325379441)
2	48010488	48010488	G	A	johnsonsu	0.980353	0.0350113	(-5.2147745697906496, 1.0496092884299093, 5.6305511127503749e-05, 2.6210609511105851e-05)
22	39639271	39639271	C	T	johnsonsu	0.997511	0.0351409	(-0.50245136820461167, 2.5098871852581661, 0.011188357428970933, 0.0091745256023557618)
6	152420095	152420095	G	A	nct	0.980662	0.0353333	(2.2709626575370407, 8.1558701258373016, -0.00025623352871775775, 0.00017401470685687046)
22	39639267	39639267	C	G	johnsonsu	0.896586	0.035401	(-1.4476161140453612, 0.65303360448247649, 0.00039883504840400742, 6.6582315992067562e-05)
13	32913559	32913559	A	C	weibull_min	0.936978	0.0355263	(0.55852394538668637, 0.00013015749056358191, 0.0014812560756481462)
7	140489772	140489772	C	T	gamma	0.999219	0.0361766	(2.0229814178219163, 0.00032210920748119434, 0.0031506833421216995)
22	39635871	39635871	G	C	johnsonsu	0.999043	0.0362481	(-10.1206708853476, 4.0210222572351082, -0.0087560584384004728, 0.002876309525017445)
22	39636901	39636901	C	G	nct	0.948471	0.0366496	(2.6228754467221496, 4.4508685989398735, -4.177865578827683e-05, 0.00027429037699382597)
7	140498904	140498904	A	G	nct	0.993835	0.0374016	(2.6602000318258439, 7.9594479146464465, -0.00043275575421984538, 0.00022163527367856709)
7	140495582	140495582	A	T	alpha	0.996688	0.0382291	(5.0148095318864554, -0.0085309676444235809, 0.064368281985842796)
2	234580454	234580454	T	A	weibull_min	0.983992	0.0394668	(0.69689311070876014, 0.00059294396679513773, 0.0025317698767404091)
11	108155190	108155190	T	C	dweibull	0.98517	0.0398983	(0.88294428757221388, 0.014400407799158913, 0.0046420818977487063)
12	46245922	46245922	A	T	alpha	0.989341	0.0415242	(3.4277867602231673, -0.0013739986486934726, 0.00843934009515954)
17	41245237	41245237	A	G	johnsonsu	0.996608	0.0415548	(-1.8780360277128074, 0.84597746358996195, 0.00039712181904922325, 0.00018667481168510951)
7	140490856	140490856	A	T	beta	0.99632	0.04198	(2.047954491285668, 37.615084217950951, 0.00030740793548951224, 0.16139079671991513)
16	2121833	2121833	T	C	johnsonsu	0.866317	0.0422043	(-5.9362345435014525, 1.197400876906543, 0.00025762036825874128, 3.5600804844431361e-05)
22	39636932	39636932	A	G	beta	0.992542	0.0438612	(12042521.901904874, 25.764357044732442, -15648.651428472818, 15648.709610662609)
22	39639283	39639283	C	T	nct	0.946305	0.0443141	(4.9671484652488287, 0.37855000628860175, 0.012600328203330374, 0.0028784178654984198)
22	29085138	29085138	G	A	weibull_min	0.998768	0.0443513	(2.1327966016618434, 4.3263588382168056e-05, 0.015569266661773367)
13	32929232	32929232	A	G	johnsonsu	0.97893	0.0465469	(-1.9313520079097852, 0.84392450192887569, 0.00044174325606820302, 0.00019274169825887858)
6	117645652	117645652	C	T	lognorm	0.934538	0.0473218	(1.3328664700283883, 0.00011919017616569925, 0.0011446804147868023)
22	29085140	29085140	G	A	weibull_min	0.999269	0.047728	(2.1433642964844291, 6.7674537504837761e-05, 0.016836858886383414)
7	140489648	140489648	G	A	nct	0.980649	0.0480218	(2.8327524764678307, 9.8660006011448758, -0.001635036147223024, 0.00045531257618330661)
7	140487072	140487072	A	G	weibull_min	0.963553	0.0483402	(0.83567765134289429, 0.00069380203515263632, 0.0053129453586770936)
6	117643013	117643013	G	T	exponnorm	0.96336	0.0485065	(12.010979113224021, 0.0023181052076426205, 0.00042313082412167403)
7	140498504	140498504	T	C	alpha	0.974822	0.0500565	(2.1081536230343207, -0.00017039958367373251, 0.0018912556842472176)
4	1801141	1801141	G	C	dweibull	0.876287	0.0525327	(0.55643341068274177, 0.0046485888212506928, 0.0030777426809277522)
17	29552144	29552144	T	C	alpha	0.960278	0.0528577	(3.0607354707383969, -0.0018479819960325293, 0.011195430939890005)
6	117641330	117641330	C	T	nct	0.963671	0.0530989	(1.7650723970621918, 4.7988657867054005, -5.0885219751444226e-05, 0.00018810750107764782)
7	140498381	140498381	A	T	johnsonsu	0.992769	0.0546631	(1.0182678352259038, 1.519329172532514, 0.037382922932235219, 0.0068985264006355433)
7	140494074	140494074	T	G	johnsonsu	0.900068	0.0552562	(-1.1794685971631993, 0.66439813923318236, 0.00039311080449928409, 9.1243728750056916e-05)
7	140498072	140498072	C	T	johnsonsu	0.997425	0.0552899	(13.114251419275679, 6.7020070648384493, 0.080174862627452742, 0.012512428720693292)
22	39637914	39637914	A	C	johnsonsu	0.980032	0.0560342	(-0.95032833555045992, 0.74815281133616185, 0.0011297445975876333, 0.0004146809624018654)
22	39636952	39636952	T	A	johnsonsu	0.958934	0.0579734	(-1.4010950270714582, 0.69346512534260585, 0.00044191200523567071, 0.00011692101457830922)
7	140487100	140487100	C	A	gamma	0.993602	0.0590588	(1.6582697893500131, 0.00083319946107246294, 0.0054686831067531274)
7	140498114	140498114	A	G	johnsonsu	0.982644	0.0592629	(-5.1416234265447951, 0.81118137612914598, 0.00081170379962894595, 6.6236671085665324e-06)
22	29085168	29085168	C	G	exponnorm	0.998579	0.0607291	(1.5408734589084383, 0.0088580600695341884, 0.0035408654575512341)
17	37884037	37884037	C	G	johnsonsu	0.981691	0.0621109	(-1.387102490736865, 0.75896173808822365, 0.0006883356028154037, 0.00026059919631881367)
7	140498081	140498081	G	T	beta	0.997367	0.0622603	(1.7606408923218333, 183.96114528421413, 0.00063259316658605396, 1.0680662120068161)
22	39636934	39636934	A	G	gamma	0.995287	0.067645	(62.972097766735374, -0.045264953980385825, 0.0011674065809105633)
22	39639263	39639263	C	G	nct	0.99728	0.0682914	(18.155785597995987, 19.726094811365982, -0.028171007915939225, 0.002151228992781906)
22	39639275	39639275	C	T	alpha	0.90029	0.0735033	(3.4424231551250566, -0.0018660334412017648, 0.013369769576693882)
22	39639262	39639262	T	C	alpha	0.996014	0.0739181	(6.4653569990684261, -0.032110781746287981, 0.29256745407366558)
7	140498339	140498339	A	C	nct	0.989702	0.0745904	(1.7860722827085258, 11.874579886429643, -0.00019874350632684203, 0.00010293799957937911)
11	108121733	108121733	G	T	nct	0.972903	0.0748465	(1.5859528781907313, 6.7608178986303189, -0.00030497962714666287, 0.0001624754654719867)
6	117652611	117652611	C	T	johnsonsu	0.975645	0.074922	(-0.88033497846538833, 0.43924904836437539, 0.00045753550163021449, 6.1948433992793346e-05)
7	6017324	6017324	G	A	dweibull	0.980403	0.0762329	(1.4314312900252992, 0.027157466245063662, 0.012786845930658814)
17	29553488	29553488	T	C	nct	0.997192	0.0838658	(4.1139301029863606, 8.6455790290820431, -0.0032856326905311645, 0.00095026858104870263)
6	117644054	117644054	T	C	alpha	0.886266	0.0867016	(2.3714198373040509, -0.00057148882111114543, 0.0032561507325807124)
6	117642992	117642992	A	T	exponnorm	0.971908	0.091819	(2.9895883921069597, 0.012830488900373103, 0.0030354663530225146)
5	176522590	176522590	C	T	nct	0.913757	0.0951187	(1.3588848366688793, 1.6130319160340121, 0.00074045094012430298, 0.00045473842791761735)
22	39639298	39639298	T	C	lognorm	0.88934	0.104368	(1.5535172560584303, 0.00041984313698403743, 0.0011245360480197579)
7	140489728	140489728	T	C	weibull_min	0.92968	0.110371	(0.67025328751344326, 0.0010351966873706003, 0.0073871316580201938)
7	6027158	6027158	T	C	weibull_min	0.848603	0.111154	(0.64212371638773469, 0.00015589679632083559, 0.0054725189917747032)
7	6027157	6027157	T	C	lognorm	0.88344	0.116867	(1.3578645587961957, 0.00011217472966406538, 0.0010999747367335449)
21	44513243	44513243	G	A	johnsonsu	0.974347	0.117892	(-1.6987060128777278, 0.66122969801889941, 0.00036889253453476943, 0.0001193124349216504)
6	117644132	117644132	C	T	alpha	0.938583	0.118294	(2.286041327592125, -0.0006721065025196535, 0.0035975506588996056)
7	140489749	140489749	T	C	nct	0.991203	0.121966	(1.6995167073167696, 12.752808725768666, -0.0010039400031397784, 0.0002176204189510264)
7	6045565	6045565	C	T	lognorm	0.826904	0.13931	(1.6350320068673301, 0.00017078851042964615, 0.00084203759108533781)
11	108121703	108121703	A	G	johnsonsu	0.979287	0.163283	(-5.0579573675695997, 0.76885492950249557, 0.00014168909468428566, 5.2335688502053094e-06)
19	10600442	10600442	G	C	alpha	0.995227	0.163865	(2.6004509742104043, -0.0011029375759599061, 0.0073216129756771813)
7	140489599	140489599	T	C	alpha	0.938101	0.171384	(1.1685480072790995, -0.0002317046240113696, 0.0016175623592702294)
7	6045562	6045562	A	T	lognorm	0.788218	0.198127	(1.80105397025156, 0.00018270998190898124, 0.00072707354568295602)
11	533838	533838	C	T	johnsonsu	0.795509	0.219767	(-4.52471187547936, 0.58519316040911606, 0.00046487151658977221, 1.3770454918794138e-06)
7	140498289	140498289	C	T	nct	0.998546	0.221194	(0.81027955693601994, 14.684091115223524, 0.0012091799465400875, 3.3445374073608639e-05)
7	140493467	140493467	T	C	nct	0.99093	0.231338	(0.88565581398869919, 1.6788595276630391, 0.00045781502961969372, 0.00022271961775249642)
7	140476794	140476794	A	G	johnsonsu	0.952666	0.243278	(-0.97657899058805486, 0.5320035727439052, 0.00197467422304108, 0.00057130003912144042)
1	190067578	190067578	G	A	lognorm	0.93705	0.314912	(1.3473602138316192, 0.00017399431798789254, 0.0024497644395755011)
7	140489019	140489019	C	A	lognorm	0.883817	0.381434	(1.233077520478794, 0.0014386566746204866, 0.0043190500899184846)
7	55229255	55229255	G	A	alpha	0.903501	0.402028	(1.7455040713298398, -0.0006420423326143614, 0.0037990595135832927)
22	39637822	39637822	G	C	johnsonsu	0.859107	0.457058	(-4.0898692119381206, 0.44912827885944728, 0.0002852632929193832, 1.6251633464549188e-07)
13	32913837	32913837	A	C	lognorm	0.738354	1.02496	(2.622324159328242, 0.00014021509634029524, 0.00050730721891829021)
7	140496154	140496154	A	T	lognorm	0.674798	1.47547	(2.4960609838982046, 0.00021361307926171894, 0.00086206810172322274)								intronic	BRAF	.	.	.	.	.	.	.	.	.	.	.	.

## Sheet: comparsion with iDES
TableS3-4:Percentages of r value above provided r value among 87 polishing sites fitted both by iDES and Our distributions.
Provided r value	iDES distributions
	Our distributions
>0.94:	81.61
	85.06
>0.95:	77.01
	82.76
>0.96:	67.82
	82.76
>0.97:	63.22
	77.01
>0.98:	50.57
	65.52
>0.99:	39.08
	50.57
