# Supplementary material for: A novel virtual barcode strategy for accurate panel-wide variant calling in circulating tumor DNA
Source: BMC Bioinformatics. 2020 Apr 3;21:127. doi: 10.1186/s12859-020-3412-2 (PMC7118954; doi:10.1186/s12859-020-3412-2)
Supplement: Supplementary file 13 — Additional file 13. Table S4. (Table S4). [file 12859_2020_3412_MOESM13_ESM.xlsx]

## Sheet: Sheet1
Supplementary Table 4-1: Detailed performance statistics for VBCALAVD, 5 benchmarked panel-wide callers and reported performances for iDES and ERASE-Seq.
Note: This table has 2 separate worksheets
		VBCALAVD				Sinvict				Vardict somatic				Vardict strong somatic				Varscan Low Confience				Varscan High Confidence				Mutect				Mutect2				Reported False positive rate	AF	False positive rate
AF level	Sample ID	Recall	Precision	F1 score	False positive rate	Recall	Precision	F1 score	False positive rate	Recall	Precision	F1 score	False positive rate	Recall	Precision	F1 score	False positive rate	Recall	Precision	F1 score	False positive rate	Recall	Precision	F1 score	False positive rate	Recall	Precision	F1 score	False positive rate	Recall	Precision	F1 score	False positive rate
0.001	C16H01000201-H01	0	0	NA	4.96749e-06	0	0	NA	0.000908	0.666667	0.000128111	0.000256172	0.13426	0.5	0.000117059	0.000234064	0.112919	0.666667	8.71e-05	0.000174189	0.18573	0	0	NA	NA	0	0	NA	0	0	0	NA	3.5e-05	ERASE-Seq Spotlight 59[27]	0.1–0.5%	1e-05
	C16H01000204-H01	0.833333	0.416667	0.555556	3.47714e-05	0	0	NA	0.001077	0.333333	7.56e-05	0.000151212	0.116113	0.333333	9.21e-05	0.000184154	0.097359	0.833333	5.92e-05	0.00011836	0.295596	0	0	NA	NA	0	0	NA	0	0	0	NA	7.9e-05	ERASE-Seq TST15[27]	0.07–1.3%	7e-05
	C16H01000206-H01	0.166667	0.5	0.25	4.96749e-06	0	0	NA	0.001072	0.5	0.000181587	0.000363042	0.075831	0.333333	0.000151561	0.000302984	0.06151	1	8.92e-05	0.000178325	0.250498	0	0	NA	NA	0	0	NA	5e-06	0	0	NA	4e-05
0.002	C16H02000201-H02	0.833333	0.714286	0.769231	9.93493e-06	0	0	NA	0.001032	0.666667	0.00033456	0.000668784	0.056044	0.5	0.000316089	0.000631778	0.04501	0.833333	7.73e-05	0.0001545	0.243266	0	0	NA	NA	0	0	NA	0	0	0	NA	9.4e-05	iDES[20]	0.05%~1.6%	0.00357
																																	1.1e-05
0.005	C16H05000201-H05	1	0.857143	0.923077	0	0	0	NA	0.001047	0.666667	0.000316406	0.000632511	0.059071	0.5	0.00029759	0.000594825	0.047676	0.833333	8.84e-05	0.000176807	0.219301	0	0	NA	NA	0	0	NA	0	0	0	NA	8.4e-05
0.01	C16H10000201-H10	1	1	1	0	0.333333	0.0106952	0.0207254	0.000918	1	0.000220726	0.000441355	0.118944	0.666667	0.000180865	0.000361631	0.098971	1	0.000151833	0.000303621	0.164069	0	0	NA	NA	0	0	NA	0	0.333333	0.166667	0.222222	5e-05
	C16H10000204-H10	1	0.75	0.857143	9.93493e-06	0.5	0.0135747	0.0264317	0.001082	1	0.000243358	0.000486598	0.109087	0.666667	0.000199382	0.000398645	0.09061	1	7.2e-05	0.000143916	0.292857	0	0	NA	NA	0	0	NA	5e-06	0.5	0.0909091	0.153846	0.000149
	C16H10000206-H10	1	0.857143	0.923077	4.96749e-06	0.333333	0.00943396	0.0183486	0.001042	1	0.000489996	0.000979512	0.057313	0.5	0.000315657	0.000630915	0.045069	1	0.000314746	0.000629294	0.086479	0	0	NA	NA	0	0	NA	0	0.333333	0.117647	0.173913	7.5e-05
																						0	0
0.05	C16H50000201-H50	1	1	1	0	1	0.03	0.0582524	0.000963	1	0.000207735	0.000415383	0.125451	0.666667	0.00016919	0.000338295	0.105083	1	0.000145833	0.000291623	0.169676	0	0	NA	NA	1	0.545455	0.705882	5e-06	0.666667	0.235294	0.347826	6.5e-05
	C16H50000204-H50	1	0.6	0.75	1.98697e-05	1	0.025641	0.05	0.001131	1	0.00022748	0.000454856	0.115821	0.666667	0.000183824	0.000367546	0.097533	1	7.19e-05	0.000143809	0.293011	0	0	NA	NA	1	0.545455	0.705882	1e-05	0.666667	0.0727273	0.131148	0.000253
	C16H50000206-H50	1	0.857143	0.923077	4.96749e-06	1	0.027907	0.0542986	0.001037	1	0.000877321	0.0017531	0.032829	0.5	0.000590667	0.00117994	0.024595	1	0.000692841	0.00138472	0.041217	0	0	NA	NA	0.833333	0.5	0.625	2.5e-05	0.5	0.2	0.285714	6e-05

## Sheet: Sheet2
Supplementary Table 4-2:Panel wide error-free position percentages of 25 Oncosmart2 BGs and reported percentages of BGs in iDES.
Sample ID(RSDs)	Panel wide error position percentage(%)
C16H01000201-H01	0.0005
C16H01000204-H01	0.0036
C16H01000206-H01	0.0005
C16H02000201-H02	0.001
C16H05000201-H05	0
C16H10000201-H10	0
C16H10000204-H10	0.001
C16H10000206-H10	0.0005
C16H50000201-H50	0
C16H50000204-H50	0.002
C16H50000206-H50	0.0005
Sample ID(controls)
S160000422	0
S160000423	0
S160000424	0.00103686
S160000425	0
S160000426	0
S160000427	0
S160000428	0.0045744
S160000429	0.00414321
S160000430	0
S160000433	0
S160000434	0
S160000435	0
S160000436	0.000516871
S160000437	0
		12 cfDNA controls in iDES	Reported error position percentage
Mean	0.000794854		2%~10%[20]
